# Supplementary material for: Climate Warming Since the Holocene Accelerates West–East Communication for the Eurasian Temperate Water Strider Species Aquarius paludum
Source: Mol Biol Evol. 2022 Apr 28;39(5):msac089. doi: 10.1093/molbev/msac089 (PMC9087890; doi:10.1093/molbev/msac089)
Supplement: msac089_Supplementary_Data [file msac089_supplementary_data.zip]

Archive with 2 entries (2 files):
- Supplementary_figures_S1-S21,_tables_S5-S9_and_Supplementary_methods_final_version.pdf
- Supplementary_table_S1-S4_final_version.xlsx
