# Supplementary material for: Climate Warming Since the Holocene Accelerates West–East Communication for the Eurasian Temperate Water Strider Species Aquarius paludum
Source: Mol Biol Evol. 2022 Apr 28;39(5):msac089. doi: 10.1093/molbev/msac089 (PMC9087890; doi:10.1093/molbev/msac089)
Supplement: msac089_Supplementary_Data [file msac089_supplementary_data.zip › Supplementary_table_S1-S4_final_version.xlsx]

## Sheet: Supplementary table S1
Supplementary table S1 Sample information used for sequencing COI and COII fragments
Species	Sample codes	Sample sizes	Location	Collecting data	Longitude	Latitude
Aquarius paludum	AZER	8	Azerbaijan: Azerbaijan, Istisu	2017-06-01	48.76	38.45
Aquarius paludum	DKVE	4	Denmark: Demark Vedsted SV Vedsted dirke	1999-09-08	9.87	57.03
Aquarius paludum	DKZE	15	Demark: Zealand, Leiesq	2015-08-23	11.72	55.46
Aquarius paludum	DKZL	11	Demark: Zealand, Agersq	2015-08-23	11.72	55.46
Aquarius paludum	ELSR	3	Russia: Krasnodar Krai	2016-08-17	31.87	47.42
Aquarius paludum	FRAN	12	France: Paris	2013-08-01	2.35	48.86
Aquarius paludum	GEOR	10	Georgia: Abkhasia, Bebesyry Lake	2016-08-23	41.51	42.68
Aquarius paludum	GERR	8	Germany: River Pricssnie Dresdener Heide Klotzsche	2004-09-21	13.77	51.13
Aquarius paludum	ITAJ	12	Italy: Veneto, Verona province, Costermano, Castion Veronese	2002-08-18	12.24	46.13
Aquarius paludum	SWRA	5	Austria: Styria, Südoststeiermark, Mureck, Gosdorf	2015-07-25	15.82	46.73
Aquarius paludum	LMND	3	Romania: Busurca Chanell-Danube Delta	missing	29.59	45.11
Aquarius paludum	LMNM	5	Romania: Dumbrăveni	missing	24.59	46.24
Aquarius paludum	LMNS	8	Romania: Lake Șopa, near Sibiu	missing	24.22	45.73
Aquarius paludum	LMNT	7	Romania: Lake Șopa, near Sibiu	missing	24.22	45.73
Aquarius paludum	LMNY	10	Romania: Roșu Lake-Danube Delta	missing	29.59	45.07
Aquarius paludum	XYLH	11	Hungary: Gyula	missing	21.28	46.66
Aquarius paludum	GXMN	3	China: Taiwan	2011-05-31	120.55	22.89
Aquarius paludum	PDHC	1	China: Taiwan, Hengchun, Pingdong County	2013-06-16	120.8	21.95
Aquarius paludum	PDMD	2	China: Taiwan, pingtung, Mudan Township	2013-06-17	120.78	22.15
Aquarius paludum	TBWL	2	China: Taiwan, Taipei County, Wulai Township, Fushan Botanical Garden	2013-06-09	121.62	24.74
Aquarius paludum	TDKD	3	China: Taiwan, Taitung, Kenting	2011-05-31	120.8	21.95
Aquarius paludum	XBXD	2	China: Taiwan, Xinbei City, Xindian District	2015-07-07	121.54	24.93
Aquarius paludum	UZBK	15	Uzbekistan: Near to Gazalkent	2019-07-30	69.69	41.53
Aquarius paludum	XJAL	7	China: Altay, Haba river, birch forest	2016-08-13	86.33	48.07
Aquarius paludum	NMBT	8	China: Neimenggu, Baotou	2018-07-26	110.68	40.71
Aquarius paludum	HLQQ	8	China: Heilongjiang, Qiqihaer	2016-07-30	123.93	47.34
Aquarius paludum	KORE	2	Korea: Seoul	2016-05-13	127.01	37.59
Aquarius paludum	LNDD	10	China: Liaoning, Dandong city	2016-07-08	125.24	40.99
Aquarius paludum	SXWN	10	China: Shanxi, Weinan, Shaohua mountain	2015-08-15	109.83	34.49
Aquarius paludum	GDRY	9	China: Guangdong, Ruyuan county	2010-08-24	113.06	24.92
Aquarius paludum	CQZX	10	China: Chongqing, Zhong county, Tianchi forest park	2015-07-26	107.89	30.23
Aquarius paludum	HBFX	9	China: Hubei, Fang county, Yeren valley	2016-08-22	110.71	31.89
Aquarius paludum	HLJM	10	China: Heilongjiang, Jiamusi city, Fuyuan county	2016-07-22	134.29	48.37
Aquarius paludum	HLMD	10	China: Heilongjiang, Mudanjiang city	2016-07-16	128.96	44.06
Aquarius paludum	HNXY	8	China: Henan, Xinyang city, Jigong mountain	2014-08-27	114.08	31.81
Aquarius paludum	JLYB	9	China: Jilin, Yanbian city, Antu county	2016-07-10	128.11	42.41
Aquarius paludum	SCEM	9	China: Sichuan, Emei mountain	2013-08-19	103.41	29.58
Aquarius paludum	SCGY	9	China: Sichuan, Guangyuan city, Wangcang county	2015-07-21	106.47	32.61
Aquarius paludum	SCTY	10	China: Shanxi, Taiyuan city, Meng mountain	2016-09-09	112.44	37.78
Aquarius paludum	SDBZ	10	China: Shandong, Binzhou city, Heban mountain	2014-08-08	117.73	36.77
Aquarius paludum	TJNK	7	China: Tianjin, Nankai University	2014-08-06	117.18	39.11
Aquarius paludum	YNJP	7	China: Yunnan, Jinping county, Adebo town	2016-07-31	103.22	22.91
Aquarius paludum	SCMY	9	China: Sichuan, Mianyang, Qianfo town	2015-07-16	104.28	31.69
Aquarius paludum	HNBS	10	China: Hainan, Baisha, luoshuai village	2017-07-25	109.09	19.09
Aquarius paludum	LBLB	9	Laos: Luang Prabang	2018-11-13	101.99	19.76
Aquarius paludum	THAN	10	Thailand: Mae Hong Son	2018-08-30	97.93	19.09
Aquarius paludum	GZQN	10	China: Guizhou, Duyun, Baimang town	2018-08-14	107.31	26.25
Aquarius paludum	FJXM	10	China: Fujian, Xiamen, Guoxi town	2016-05-27	118.13	24.76
Aquarius paludum	ZJZS	10	China: Zhejiang, Zhoushan, Charen valley	2016-08-06	122.06	30.08

## Sheet: Supplementary table S2
Supplementary table S2 Sample information used for sequencing whole mitochondrial genome
Species	Sample codes	Sample sizes	Location	Collecting data	Longitude	Latitude
Aquarius paludum	AZER	6	Azerbaijan: Azerbaijan, Istisu	2017-06-01	48.76	38.45
Aquarius paludum	BGLY	4	Bulgaria: Staro Oryahovo	2014-04-19	27.82	43.02
Aquarius paludum	BKKL	5	Croatia: Donja Kupčina	2015-08-15	16.84	45.31
Aquarius paludum	DKZE	6	Demark: Zealand, Leiesq	2015-08-23	11.72	55.46
Aquarius paludum	ELSR	3	Russia: Krasnodar Krai	2016-08-17	31.87	47.42
Aquarius paludum	FRAN	6	France: Paris	2013-08-01	2.35	48.86
Aquarius paludum	GEOR	6	Georgia: Abkhasia, Bebesyry Lake	2016-08-23	41.51	42.68
Aquarius paludum	ITAJ	6	Italy: Veneto, Verona province, Costermano, Castion Veronese	2002-08-18	12.24	46.13
Aquarius paludum	SWRA	5	Austria: Styria, Südoststeiermark, Mureck, Gosdorf	2015-07-25	15.82	46.73
Aquarius paludum	LMNS	6	Romania: Lake Șopa, near Sibiu	missing	24.22	45.73
Aquarius paludum	UZBK	5	Uzbekistan: near to Gazalkent	2019-07-30	69.69	41.53
Aquarius paludum	KORE	2	Korea: Seoul	2016-05-13	127.01	37.59
Aquarius paludum	XJAL	7	China: Altay, Haba river, birch forest	2016-08-13	86.33	48.07
Aquarius paludum	NMBT	5	China: Neimenggu, Baotou	2018-07-26	110.68	40.71
Aquarius paludum	HLQQ	6	China: Heilongjiang, Qiqihaer	2016-07-30	123.93	47.34
Aquarius paludum	SCMY	5	China: Sichuan, Mianyang, Qianfo town	2015-07-16	104.28	31.69
Aquarius paludum	HNBS	5	China: Hainan, Baisha, luoshuai village	2017-07-25	109.09	19.09
Aquarius paludum	THAN	5	Thailand: Mae Hong Son	2018-08-30	97.93	19.09
Aquarius paludum	TWYT	5	China: Taiwan	2011-05-31	120.55	22.89
Aquarius paludum	GZQN	4	China: Guizhou, Duyun, Baimang town	2018-08-14	107.31	26.25
Aquarius paludum	YNTC	5	China: Yunnan, Baoshan, Tengchong	2018-07-27	98.56	25.12
Aquarius paludum	ZJZS	5	China: Zhejiang, Zhoushan, Charen valley	2016-08-06	122.06	30.08

## Sheet: Supplementary table S3
Supplementary table S3 Sample information used for double-digest restriction site-associated DNA sequencing
Species	Sample codes	Sample sizes	Location	Collecting data	Longitude	Latitude
Aquarius paludum	AZER	8	Azerbaijan: Azerbaijan, Istisu	2017-06-01	48.76	38.45
Aquarius paludum	BG	4	Bulgaria: Staro Oryahovo	2014-04-19	27.82	43.02
Aquarius paludum	BK	5	Croatia: Donja Kupčina	2015-08-15	16.84	45.31
Aquarius paludum	DKZE	25	Demark: Zealand, Leiesq	2015-08-23	11.72	55.46
Aquarius paludum	ELSR	3	Russia: Krasnodar Krai	2016-08-17	31.87	47.42
Aquarius paludum	FRAN	13	France: Paris	2013-08-01	2.35	48.86
Aquarius paludum	GEOR	10	Georgia: Abkhasia, Bebesyry Lake	2016-08-23	41.51	42.68
Aquarius paludum	ITAJ	15	Italy: Veneto, Verona province, Costermano, Castion Veronese	2002-08-18	12.24	46.13
Aquarius paludum	SWRA	5	Austria: Styria, Südoststeiermark, Mureck, Gosdorf	2015-07-25	15.82	46.73
Aquarius paludum	LMNS	17	Romania: Lake Șopa, near Sibiu	missing	24.22	45.73
Aquarius paludum	UZBK	16	Uzbekistan: near to Gazalkent	2019-07-30	69.69	41.53
Aquarius paludum	XJAL	11	China: Altay, Haba river, birch forest	2016-08-13	86.33	48.07
Aquarius paludum	NMBT	10	China: Neimenggu, Baotou	2018-07-26	110.68	40.71
Aquarius paludum	HLQQ	10	China: Heilongjiang, Qiqihaer	2016-07-30	123.93	47.34
Aquarius paludum	SXWN	9	China: Shanxi, Weinan, Shaohua mountain	2015-08-15	109.83	34.49
Aquarius paludum	SCMY	8	China: Sichuan, Mianyang, Qianfo town	2015-07-16	104.28	31.69
Aquarius paludum	HNBS	10	China: Hainan, Baisha, luoshuai village	2017-07-25	109.09	19.09
Aquarius paludum	LBLB	10	Laos: Luang Prabang	2018-11-13	101.99	19.76
Aquarius paludum	THAN	10	Thailand: Mae Hong Son	2018-08-30	97.93	19.09
Aquarius paludum	TW	10	China: Taiwan	2011-05-31	120.55	22.89
Aquarius paludum	GZQN	10	China: Guizhou, Duyun, Baimang town	2018-08-14	107.31	26.25
Aquarius paludum	FJXM	10	China: Fujian, Xiamen, Guoxi town	2016-05-27	118.13	24.76
Aquarius paludum	YNTC	10	China: Yunnan, Baoshan, Tengchong	2018-07-27	98.56	25.12
Aquarius paludum	ZJZS	10	China: Zhejiang, Zhoushan, Charen valley	2016-08-06	122.06	30.08

## Sheet: Supplementary table S4
Supplementary table S4 Sample information used for whole genome sequencing
Species	Sample codes	Sample sizes	Location	Collecting data	Longitude	Latitude
Aquarius paludum	AZER	1	Azerbaijan: Azerbaijan, Istisu	2017-06-01	48.76	38.45
Aquarius paludum	BG	1	Bulgaria: Staro Oryahovo	2014-04-19	27.82	43.02
Aquarius paludum	BK	1	Croatia: Donja Kupčina	2015-08-15	16.84	45.31
Aquarius paludum	DKZE	1	Demark: Zealand, Leiesq	2015-08-23	11.72	55.46
Aquarius paludum	ELSR	1	Russia: Krasnodar Krai	2016-08-17	31.87	47.42
Aquarius paludum	FRAN	1	France: Paris	2013-08-01	2.35	48.86
Aquarius paludum	GEOR	1	Georgia: Abkhasia, Bebesyry Lake	2016-08-23	41.51	42.68
Aquarius paludum	ITAJ	1	Italy: Veneto, Verona province, Costermano, Castion Veronese	2002-08-18	12.24	46.13
Aquarius paludum	SWRA	1	Austria: Styria, Südoststeiermark, Mureck, Gosdorf	2015-07-25	15.82	46.73
Aquarius paludum	LMNS	1	Romania: Lake Șopa, near Sibiu	missing	24.22	45.73
Aquarius paludum	UZBK	1	Uzbekistan: near to Gazalkent	2019-07-30	69.69	41.53
Aquarius paludum	XJAL	1	China: Altay, Haba river, birch forest	2016-08-13	86.33	48.07
Aquarius paludum	NMBT	1	China: Neimenggu, Baotou	2018-07-26	110.68	40.71
Aquarius paludum	HLQQ	1	China: Heilongjiang, Qiqihaer	2016-07-30	123.93	47.34
Aquarius paludum	SCMY	1	China: Sichuan, Mianyang, Qianfo town	2015-07-16	104.28	31.69
Aquarius paludum	HNBS	1	China: Hainan, Baisha, luoshuai village	2017-07-25	109.09	19.09
Aquarius paludum	THAN	1	Thailand: Mae Hong Son	2018-08-30	97.93	19.09
Aquarius paludum	GXMN	1	China: Taiwan	2011-05-31	120.55	22.89
Aquarius paludum	GZQN	1	China: Guizhou, Duyun, Baimang town	2018-08-14	107.31	26.25
Aquarius paludum	YNTC	1	China: Yunnan, Baoshan, Tengchong	2018-07-27	98.56	25.12
Aquarius paludum	ZJZS	1	China: Zhejiang, Zhoushan, Charen valley	2016-08-06	122.06	30.08
